# Supplementary material for: Syndiotactic Poly(4-methyl-1-pentene)-Based Stereoregular Diblock Copolymers: Synthesis and Self-Assembly Studies
Source: Polymers (Basel). 2022 Nov 9;14(22):4815. doi: 10.3390/polym14224815 (PMC9694553; doi:10.3390/polym14224815)
Supplement: Supplementary file 1 [file polymers-14-04815-s001.zip]

Archive with 1 entries (1 files):
- polymers-2012643-supplementary.pdf
